# Supplementary material for: α-Crystalline Domains and Intrinsically Disordered Regions Can Work in Parallel to Induce Accumulation of MBD6 at Chromocenters in Arabidopsis thaliana
Source: Epigenomes. 2024 Aug 28;8(3):33. doi: 10.3390/epigenomes8030033 (PMC11417779; doi:10.3390/epigenomes8030033)
Supplement: Supplementary file 1 [file epigenomes-08-00033-s001.zip]

Archive with 1 entries (1 files):
- epigenomes-3100457-supplementary.pdf
